# Supplementary material for: Proposal for Computationally Efficient Fog Computing System for Coffee Berry Borer Detection via Optimized YOLOv26
Source: Sensors (Basel). 2026 Apr 3;26(7):2212. doi: 10.3390/s26072212 (PMC13075308; doi:10.3390/s26072212)
Supplement: Supplementary file 1 [file sensors-26-02212-s001.zip]

Archive with 1 entries (1 files):
- sensors-4224227-supplementary.pdf
